# Supplementary material for: Interventions to Promote Communication in Minimally Verbal Autistic Children: A Systematic Review
Source: Med Sci (Basel). 2026 Jul 13;14(3):388. doi: 10.3390/medsci14030388 (PMC13414371; doi:10.3390/medsci14030388)
Supplement: Supplementary file 1 [file medsci-14-00388-s001.zip]

Archive with 1 entries (1 files):
- medsci-4374413-supplementary.pdf
